# Supplementary material for: The Role of Node Heterogeneity in the Coupled Spreading of Epidemics and Awareness
Source: PLoS One. 2016 Aug 12;11(8):e0161037. doi: 10.1371/journal.pone.0161037 (PMC4982672; doi:10.1371/journal.pone.0161037)
Supplement: S1 File — The data sets of Human HIV1 [48, 49] used in this paper. (ZIP) [file pone.0161037.s001.zip]

Archive with 20 entries (15 files):
- HumanHIV1_Multiplex_Genetic/
- HumanHIV1_Multiplex_Genetic/.DS_Store
- __MACOSX/
- __MACOSX/HumanHIV1_Multiplex_Genetic/
- __MACOSX/HumanHIV1_Multiplex_Genetic/._.DS_Store
- HumanHIV1_Multiplex_Genetic/.RData
- HumanHIV1_Multiplex_Genetic/Dataset/
- HumanHIV1_Multiplex_Genetic/Dataset/.DS_Store
- __MACOSX/HumanHIV1_Multiplex_Genetic/Dataset/
- __MACOSX/HumanHIV1_Multiplex_Genetic/Dataset/._.DS_Store
- HumanHIV1_Multiplex_Genetic/Dataset/humanHIV1_genetic_layers.txt
- HumanHIV1_Multiplex_Genetic/Dataset/humanHIV1_genetic_multiplex.edges
- HumanHIV1_Multiplex_Genetic/Dataset/humanHIV1_genetic_nodes.txt
- HumanHIV1_Multiplex_Genetic/LICENSE_dbcl-10.txt
- __MACOSX/HumanHIV1_Multiplex_Genetic/._LICENSE_dbcl-10.txt
- HumanHIV1_Multiplex_Genetic/LICENSE_odbl-10.txt
- __MACOSX/HumanHIV1_Multiplex_Genetic/._LICENSE_odbl-10.txt
- HumanHIV1_Multiplex_Genetic/README.md
- __MACOSX/HumanHIV1_Multiplex_Genetic/._README.md
- HumanHIV1_Multiplex_Genetic/README.pdf
