# Supplementary material for: The Role of Node Heterogeneity in the Coupled Spreading of Epidemics and Awareness
Source: PLoS One. 2016 Aug 12;11(8):e0161037. doi: 10.1371/journal.pone.0161037 (PMC4982672; doi:10.1371/journal.pone.0161037)
Supplement: S1 File — The data sets of Human HIV1 [48, 49] used in this paper. (ZIP) [file pone.0161037.s001.zip › HumanHIV1_Multiplex_Genetic/Dataset/humanHIV1_genetic_layers.txt]

layerID layerLabel
1 physical_association
2 direct_interaction
3 colocalization
4 association
5 suppressive_genetic_interaction_defined_by_inequality
