# Supplementary material for: The Role of Node Heterogeneity in the Coupled Spreading of Epidemics and Awareness
Source: PLoS One. 2016 Aug 12;11(8):e0161037. doi: 10.1371/journal.pone.0161037 (PMC4982672; doi:10.1371/journal.pone.0161037)
Supplement: S1 File — The data sets of Human HIV1 [48, 49] used in this paper. (ZIP) [file pone.0161037.s001.zip › HumanHIV1_Multiplex_Genetic/Dataset/humanHIV1_genetic_multiplex.edges]

1 1 1 1
1 1 2 1
1 1 10 1
1 1 12 1
1 1 45 1
1 1 128 1
1 1 213 1
1 1 218 1
1 1 245 1
1 1 282 1
1 1 284 1
1 1 285 1
1 1 290 1
1 1 291 1
1 1 292 1
1 1 293 1
1 1 341 1
1 1 343 1
1 1 348 1
1 1 349 1
1 1 350 1
1 1 351 1
1 1 352 1
1 1 353 1
1 1 354 1
1 1 355 1
1 1 358 1
1 1 360 1
1 1 363 1
1 1 364 1
1 1 369 1
1 1 378 1
1 1 402 1
1 1 412 1
1 1 414 1
1 1 524 1
1 1 742 1
1 1 743 1
1 1 744 1
1 1 745 1
1 1 746 1
1 1 747 1
1 1 748 1
1 1 749 1
1 1 750 1
1 1 751 1
1 1 752 1
1 1 753 1
1 1 754 1
1 1 755 1
1 1 756 1
1 1 757 1
1 1 758 1
1 1 759 1
1 1 760 1
1 1 761 1
1 1 762 1
1 1 763 1
1 1 764 1
1 1 765 1
1 1 766 1
1 1 767 1
1 1 768 1
1 1 769 1
1 1 770 1
1 1 771 1
1 1 772 1
1 1 773 1
1 1 774 1
1 1 775 1
1 1 776 1
1 1 1003 1
1 1 1004 1
1 1 1005 1
1 3 4 1
1 3 5 1
1 3 6 1
1 3 18 1
1 3 20 1
1 3 21 1
1 3 25 1
1 3 49 1
1 3 63 1
1 3 65 1
1 3 69 1
1 3 71 1
1 3 95 1
1 3 280 1
1 3 302 1
1 3 303 1
1 3 304 1
1 3 305 1
1 3 306 1
1 3 318 1
1 3 319 1
1 3 320 1
1 3 321 1
1 3 322 1
1 3 323 1
1 3 324 1
1 3 325 1
1 3 326 1
1 3 327 1
1 3 328 1
1 3 370 1
1 3 371 1
1 3 372 1
1 3 373 1
1 3 374 1
1 3 375 1
1 3 383 1
1 3 384 1
1 3 385 1
1 3 386 1
1 3 387 1
1 3 403 1
1 3 404 1
1 3 406 1
1 3 408 1
1 3 445 1
1 3 479 1
1 3 585 1
1 3 821 1
1 3 822 1
1 3 823 1
1 3 824 1
1 3 825 1
1 3 826 1
1 3 827 1
1 3 828 1
1 3 829 1
1 3 830 1
1 3 831 1
1 3 832 1
1 3 833 1
1 3 834 1
1 3 835 1
1 3 836 1
1 3 837 1
1 3 838 1
1 4 3 1
1 6 3 1
1 18 3 1
1 20 3 1
1 21 3 1
1 22 23 1
1 22 34 1
1 22 41 1
1 22 180 1
1 22 181 1
1 22 325 1
1 22 387 1
1 22 391 1
1 22 428 1
1 22 492 1
1 22 509 1
1 22 561 1
1 22 568 1
1 22 600 1
1 22 747 1
1 22 861 1
1 22 862 1
1 22 863 1
1 22 864 1
1 22 865 1
1 22 866 1
1 22 867 1
1 22 868 1
1 22 869 1
1 22 870 1
1 22 871 1
1 22 872 1
1 22 873 1
1 22 874 1
1 22 875 1
1 22 876 1
1 22 877 1
1 22 878 1
1 22 879 1
1 22 880 1
1 22 881 1
1 22 882 1
1 22 883 1
1 22 884 1
1 22 885 1
1 22 886 1
1 22 887 1
1 22 888 1
1 22 889 1
1 22 890 1
1 22 891 1
1 22 892 1
1 22 893 1
1 22 894 1
1 22 895 1
1 22 896 1
1 22 897 1
1 22 898 1
1 22 899 1
1 22 900 1
1 22 901 1
1 22 902 1
1 22 903 1
1 22 904 1
1 22 905 1
1 22 906 1
1 22 907 1
1 22 908 1
1 22 909 1
1 22 910 1
1 22 911 1
1 22 912 1
1 22 913 1
1 22 914 1
1 22 915 1
1 22 916 1
1 22 917 1
1 22 918 1
1 22 919 1
1 22 920 1
1 22 921 1
1 22 922 1
1 22 923 1
1 22 924 1
1 22 925 1
1 22 926 1
1 22 927 1
1 22 928 1
1 22 929 1
1 22 930 1
1 22 931 1
1 22 932 1
1 22 933 1
1 22 934 1
1 22 935 1
1 22 936 1
1 22 937 1
1 22 938 1
1 22 939 1
1 22 940 1
1 22 941 1
1 22 942 1
1 22 943 1
1 22 944 1
1 22 945 1
1 22 946 1
1 22 947 1
1 22 948 1
1 22 949 1
1 22 950 1
1 22 951 1
1 22 952 1
1 22 953 1
1 22 954 1
1 22 955 1
1 22 956 1
1 22 957 1
1 22 958 1
1 22 959 1
1 22 960 1
1 22 961 1
1 22 962 1
1 22 963 1
1 22 964 1
1 22 965 1
1 22 966 1
1 22 967 1
1 22 968 1
1 22 969 1
1 22 970 1
1 22 971 1
1 22 972 1
1 22 973 1
1 22 974 1
1 22 975 1
1 22 976 1
1 22 977 1
1 22 978 1
1 22 979 1
1 22 980 1
1 22 981 1
1 22 982 1
1 23 22 1
1 23 37 1
1 24 24 1
1 24 33 1
1 24 51 1
1 24 71 1
1 24 114 1
1 24 210 1
1 24 211 1
1 24 238 1
1 24 239 1
1 24 240 1
1 24 241 1
1 24 282 1
1 24 290 1
1 24 298 1
1 24 299 1
1 24 300 1
1 24 301 1
1 24 337 1
1 24 354 1
1 24 361 1
1 24 362 1
1 24 453 1
1 24 458 1
1 24 482 1
1 24 504 1
1 24 523 1
1 24 536 1
1 24 595 1
1 24 613 1
1 24 652 1
1 24 653 1
1 24 654 1
1 24 655 1
1 24 656 1
1 24 657 1
1 24 658 1
1 24 659 1
1 24 660 1
1 24 661 1
1 24 662 1
1 24 663 1
1 24 664 1
1 24 665 1
1 24 666 1
1 24 667 1
1 24 668 1
1 24 669 1
1 24 670 1
1 24 671 1
1 24 672 1
1 24 673 1
1 24 674 1
1 24 675 1
1 24 676 1
1 24 677 1
1 24 678 1
1 24 679 1
1 24 680 1
1 24 681 1
1 24 682 1
1 24 683 1
1 24 684 1
1 24 685 1
1 24 686 1
1 24 687 1
1 24 688 1
1 24 689 1
1 24 690 1
1 24 691 1
1 24 692 1
1 24 693 1
1 24 694 1
1 24 695 1
1 24 696 1
1 24 697 1
1 24 698 1
1 24 699 1
1 24 700 1
1 24 701 1
1 24 702 1
1 24 703 1
1 24 704 1
1 24 705 1
1 24 706 1
1 24 707 1
1 24 708 1
1 24 709 1
1 24 710 1
1 24 711 1
1 24 712 1
1 24 713 1
1 24 714 1
1 24 715 1
1 24 716 1
1 24 717 1
1 24 718 1
1 24 719 1
1 24 720 1
1 24 721 1
1 24 722 1
1 24 723 1
1 24 724 1
1 24 725 1
1 24 726 1
1 24 727 1
1 24 728 1
1 24 729 1
1 24 730 1
1 24 731 1
1 24 732 1
1 28 33 1
1 28 49 1
1 28 54 1
1 28 55 1
1 28 170 1
1 28 282 1
1 28 286 1
1 28 287 1
1 28 289 1
1 28 296 1
1 28 315 1
1 28 333 1
1 28 335 1
1 28 338 1
1 28 339 1
1 28 340 1
1 28 368 1
1 28 450 1
1 28 618 1
1 28 619 1
1 28 620 1
1 28 621 1
1 28 622 1
1 28 623 1
1 28 624 1
1 28 625 1
1 28 626 1
1 28 627 1
1 28 628 1
1 28 629 1
1 28 630 1
1 28 631 1
1 28 632 1
1 28 633 1
1 28 634 1
1 28 635 1
1 28 636 1
1 28 637 1
1 28 638 1
1 28 639 1
1 28 640 1
1 28 641 1
1 28 642 1
1 28 643 1
1 28 644 1
1 28 645 1
1 28 646 1
1 28 647 1
1 28 648 1
1 28 649 1
1 28 650 1
1 28 651 1
1 28 994 1
1 28 995 1
1 28 996 1
1 33 60 1
1 33 310 1
1 33 331 1
1 33 347 1
1 33 387 1
1 33 392 1
1 33 407 1
1 33 409 1
1 33 423 1
1 33 424 1
1 33 425 1
1 33 426 1
1 33 427 1
1 33 428 1
1 33 429 1
1 33 430 1
1 33 855 1
1 33 856 1
1 33 857 1
1 33 858 1
1 33 859 1
1 33 860 1
1 33 992 1
1 37 23 1
1 37 37 1
1 37 38 1
1 37 58 1
1 37 141 1
1 37 165 1
1 37 174 1
1 37 244 1
1 37 281 1
1 37 282 1
1 37 284 1
1 37 293 1
1 37 311 1
1 37 345 1
1 37 349 1
1 37 390 1
1 37 409 1
1 37 502 1
1 37 777 1
1 37 778 1
1 37 779 1
1 37 780 1
1 37 781 1
1 37 782 1
1 37 783 1
1 37 784 1
1 37 785 1
1 37 786 1
1 37 787 1
1 37 788 1
1 37 789 1
1 37 790 1
1 37 791 1
1 37 792 1
1 37 793 1
1 37 794 1
1 37 795 1
1 37 796 1
1 37 797 1
1 37 798 1
1 37 799 1
1 37 800 1
1 37 801 1
1 37 802 1
1 37 803 1
1 37 804 1
1 37 805 1
1 37 806 1
1 37 807 1
1 37 808 1
1 37 809 1
1 37 810 1
1 37 811 1
1 37 812 1
1 37 813 1
1 37 814 1
1 37 815 1
1 37 816 1
1 37 817 1
1 37 818 1
1 37 819 1
1 37 820 1
1 38 37 1
1 39 8 1
1 39 72 1
1 39 73 1
1 39 74 1
1 39 79 1
1 39 84 1
1 39 87 1
1 39 88 1
1 39 114 1
1 39 133 1
1 39 134 1
1 39 141 1
1 39 156 1
1 39 169 1
1 39 173 1
1 39 175 1
1 39 176 1
1 39 186 1
1 39 196 1
1 39 197 1
1 39 213 1
1 39 218 1
1 39 219 1
1 39 223 1
1 39 224 1
1 39 225 1
1 39 226 1
1 39 231 1
1 39 236 1
1 39 243 1
1 39 251 1
1 39 252 1
1 39 255 1
1 39 256 1
1 39 262 1
1 39 274 1
1 39 275 1
1 39 284 1
1 39 285 1
1 39 311 1
1 39 338 1
1 39 383 1
1 39 405 1
1 39 448 1
1 39 454 1
1 39 456 1
1 39 460 1
1 39 461 1
1 39 464 1
1 39 465 1
1 39 466 1
1 39 467 1
1 39 468 1
1 39 469 1
1 39 470 1
1 39 471 1
1 39 472 1
1 39 473 1
1 39 474 1
1 39 475 1
1 39 476 1
1 39 477 1
1 39 478 1
1 39 479 1
1 39 480 1
1 39 481 1
1 39 482 1
1 39 483 1
1 39 484 1
1 39 485 1
1 39 486 1
1 39 487 1
1 39 488 1
1 39 489 1
1 39 490 1
1 39 491 1
1 39 492 1
1 39 493 1
1 39 494 1
1 39 495 1
1 39 496 1
1 39 497 1
1 39 498 1
1 39 499 1
1 39 500 1
1 39 501 1
1 39 502 1
1 39 503 1
1 39 504 1
1 39 505 1
1 39 506 1
1 39 507 1
1 39 508 1
1 39 509 1
1 39 510 1
1 39 511 1
1 39 512 1
1 39 513 1
1 39 514 1
1 39 515 1
1 39 516 1
1 39 517 1
1 39 518 1
1 39 519 1
1 39 520 1
1 39 521 1
1 39 522 1
1 39 523 1
1 39 524 1
1 39 525 1
1 39 526 1
1 39 527 1
1 39 528 1
1 39 529 1
1 39 530 1
1 39 531 1
1 39 532 1
1 39 533 1
1 39 534 1
1 39 535 1
1 39 536 1
1 39 537 1
1 39 538 1
1 39 539 1
1 39 540 1
1 39 541 1
1 39 542 1
1 39 543 1
1 39 544 1
1 39 545 1
1 39 546 1
1 39 547 1
1 39 548 1
1 39 549 1
1 39 550 1
1 39 551 1
1 39 552 1
1 39 553 1
1 39 554 1
1 39 555 1
1 39 556 1
1 39 557 1
1 39 558 1
1 39 559 1
1 39 560 1
1 39 561 1
1 39 562 1
1 39 563 1
1 39 564 1
1 39 565 1
1 39 566 1
1 39 567 1
1 39 568 1
1 39 569 1
1 39 570 1
1 39 571 1
1 39 572 1
1 39 573 1
1 39 574 1
1 39 575 1
1 39 576 1
1 39 577 1
1 39 578 1
1 39 579 1
1 39 580 1
1 39 581 1
1 39 582 1
1 39 583 1
1 39 584 1
1 39 585 1
1 39 586 1
1 39 587 1
1 39 588 1
1 39 589 1
1 39 590 1
1 39 591 1
1 39 592 1
1 39 593 1
1 39 594 1
1 39 595 1
1 39 596 1
1 39 597 1
1 39 598 1
1 39 599 1
1 39 600 1
1 39 601 1
1 39 602 1
1 39 603 1
1 39 604 1
1 39 605 1
1 39 606 1
1 39 607 1
1 39 608 1
1 39 609 1
1 39 610 1
1 39 611 1
1 39 612 1
1 39 613 1
1 39 614 1
1 39 615 1
1 39 616 1
1 39 617 1
1 39 839 1
1 39 840 1
1 39 841 1
1 39 842 1
1 39 843 1
1 39 844 1
1 39 845 1
1 39 846 1
1 39 847 1
1 39 848 1
1 39 849 1
1 39 850 1
1 39 851 1
1 39 852 1
1 39 853 1
1 39 854 1
1 42 45 1
1 44 33 1
1 45 18 1
1 45 37 1
1 45 41 1
1 45 42 1
1 45 45 1
1 45 46 1
1 45 47 1
1 45 48 1
1 45 56 1
1 45 252 1
1 45 264 1
1 45 282 1
1 45 283 1
1 45 284 1
1 45 290 1
1 45 293 1
1 45 296 1
1 45 312 1
1 45 313 1
1 45 338 1
1 45 342 1
1 45 347 1
1 45 387 1
1 45 405 1
1 45 409 1
1 45 410 1
1 45 411 1
1 45 412 1
1 45 413 1
1 45 414 1
1 45 415 1
1 45 416 1
1 45 459 1
1 45 460 1
1 45 461 1
1 45 462 1
1 45 733 1
1 45 734 1
1 45 735 1
1 45 736 1
1 45 737 1
1 45 738 1
1 45 739 1
1 45 740 1
1 45 741 1
1 46 45 1
1 47 45 1
1 48 45 1
1 51 24 1
1 52 45 1
1 55 28 1
1 56 3 1
1 56 45 1
1 60 33 1
1 61 33 1
1 62 28 1
1 65 3 1
1 66 3 1
1 68 3 1
1 69 3 1
1 71 3 1
1 71 24 1
1 281 37 1
1 282 24 1
1 282 28 1
1 282 39 1
1 282 45 1
1 284 1 1
1 285 1 1
1 286 28 1
1 288 45 1
1 289 28 1
1 292 45 1
1 293 1 1
1 296 45 1
1 297 28 1
1 299 24 1
1 300 24 1
1 301 24 1
1 312 45 1
1 313 45 1
1 329 3 1
1 330 3 1
1 333 28 1
1 334 28 1
1 336 28 1
1 337 24 1
1 343 1 1
1 344 1 1
1 345 1 1
1 347 45 1
1 359 1 1
1 365 37 1
1 372 3 1
1 383 3 1
1 384 3 1
1 389 3 1
1 402 1 1
1 405 24 1
1 407 3 1
1 421 1 1
1 444 3 1
1 445 3 1
1 447 3 1
1 449 24 1
1 450 24 1
1 451 24 1
1 453 24 1
1 985 3 1
1 986 1 1
1 988 22 1
1 1002 37 1
1 1003 1 1
1 1004 1 1
2 1 1 1
2 1 2 1
2 1 28 1
2 1 284 1
2 1 293 1
2 1 343 1
2 1 363 1
2 1 378 1
2 1 631 1
2 1 986 1
2 1 987 1
2 1 1004 1
2 2 1 1
2 3 3 1
2 3 4 1
2 3 5 1
2 3 6 1
2 3 7 1
2 3 8 1
2 3 9 1
2 3 10 1
2 3 11 1
2 3 12 1
2 3 13 1
2 3 14 1
2 3 15 1
2 3 16 1
2 3 17 1
2 3 18 1
2 3 19 1
2 3 20 1
2 3 21 1
2 3 25 1
2 3 69 1
2 3 70 1
2 3 71 1
2 3 72 1
2 3 73 1
2 3 74 1
2 3 75 1
2 3 76 1
2 3 77 1
2 3 78 1
2 3 79 1
2 3 80 1
2 3 81 1
2 3 82 1
2 3 83 1
2 3 84 1
2 3 85 1
2 3 86 1
2 3 87 1
2 3 88 1
2 3 89 1
2 3 90 1
2 3 91 1
2 3 92 1
2 3 93 1
2 3 94 1
2 3 95 1
2 3 96 1
2 3 97 1
2 3 98 1
2 3 99 1
2 3 100 1
2 3 101 1
2 3 102 1
2 3 103 1
2 3 104 1
2 3 105 1
2 3 106 1
2 3 107 1
2 3 108 1
2 3 109 1
2 3 110 1
2 3 111 1
2 3 112 1
2 3 113 1
2 3 114 1
2 3 115 1
2 3 116 1
2 3 117 1
2 3 118 1
2 3 119 1
2 3 120 1
2 3 121 1
2 3 122 1
2 3 123 1
2 3 124 1
2 3 125 1
2 3 126 1
2 3 127 1
2 3 128 1
2 3 129 1
2 3 130 1
2 3 131 1
2 3 132 1
2 3 133 1
2 3 134 1
2 3 135 1
2 3 136 1
2 3 137 1
2 3 138 1
2 3 139 1
2 3 140 1
2 3 141 1
2 3 142 1
2 3 143 1
2 3 144 1
2 3 145 1
2 3 146 1
2 3 147 1
2 3 148 1
2 3 149 1
2 3 150 1
2 3 151 1
2 3 152 1
2 3 153 1
2 3 154 1
2 3 155 1
2 3 156 1
2 3 157 1
2 3 158 1
2 3 159 1
2 3 160 1
2 3 161 1
2 3 162 1
2 3 163 1
2 3 164 1
2 3 165 1
2 3 166 1
2 3 167 1
2 3 168 1
2 3 169 1
2 3 170 1
2 3 171 1
2 3 172 1
2 3 173 1
2 3 174 1
2 3 175 1
2 3 176 1
2 3 177 1
2 3 178 1
2 3 179 1
2 3 180 1
2 3 181 1
2 3 182 1
2 3 183 1
2 3 184 1
2 3 185 1
2 3 186 1
2 3 187 1
2 3 188 1
2 3 189 1
2 3 190 1
2 3 191 1
2 3 192 1
2 3 193 1
2 3 194 1
2 3 195 1
2 3 196 1
2 3 197 1
2 3 198 1
2 3 199 1
2 3 200 1
2 3 201 1
2 3 202 1
2 3 203 1
2 3 204 1
2 3 205 1
2 3 206 1
2 3 207 1
2 3 208 1
2 3 209 1
2 3 210 1
2 3 211 1
2 3 212 1
2 3 213 1
2 3 214 1
2 3 215 1
2 3 216 1
2 3 217 1
2 3 218 1
2 3 219 1
2 3 220 1
2 3 221 1
2 3 222 1
2 3 223 1
2 3 224 1
2 3 225 1
2 3 226 1
2 3 227 1
2 3 228 1
2 3 229 1
2 3 230 1
2 3 231 1
2 3 232 1
2 3 233 1
2 3 234 1
2 3 235 1
2 3 236 1
2 3 237 1
2 3 238 1
2 3 239 1
2 3 240 1
2 3 241 1
2 3 242 1
2 3 243 1
2 3 244 1
2 3 245 1
2 3 246 1
2 3 247 1
2 3 248 1
2 3 249 1
2 3 250 1
2 3 251 1
2 3 252 1
2 3 253 1
2 3 254 1
2 3 255 1
2 3 256 1
2 3 257 1
2 3 258 1
2 3 259 1
2 3 260 1
2 3 261 1
2 3 262 1
2 3 263 1
2 3 264 1
2 3 265 1
2 3 266 1
2 3 267 1
2 3 268 1
2 3 269 1
2 3 270 1
2 3 271 1
2 3 272 1
2 3 273 1
2 3 274 1
2 3 275 1
2 3 276 1
2 3 280 1
2 3 302 1
2 3 303 1
2 3 307 1
2 3 314 1
2 3 332 1
2 3 376 1
2 3 389 1
2 3 422 1
2 3 445 1
2 3 446 1
2 3 989 1
2 4 3 1
2 5 3 1
2 6 3 1
2 18 3 1
2 20 3 1
2 21 3 1
2 22 23 1
2 22 26 1
2 22 387 1
2 22 993 1
2 23 22 1
2 23 33 1
2 23 37 1
2 24 6 1
2 24 24 1
2 24 29 1
2 24 51 1
2 24 71 1
2 24 243 1
2 24 299 1
2 24 300 1
2 24 301 1
2 24 307 1
2 24 308 1
2 24 361 1
2 24 367 1
2 24 449 1
2 24 450 1
2 24 451 1
2 24 452 1
2 24 453 1
2 24 454 1
2 24 455 1
2 24 456 1
2 24 457 1
2 24 458 1
2 24 463 1
2 27 3 1
2 28 28 1
2 28 29 1
2 28 45 1
2 28 55 1
2 28 63 1
2 28 64 1
2 28 289 1
2 28 296 1
2 28 299 1
2 28 333 1
2 28 366 1
2 28 367 1
2 28 377 1
2 28 388 1
2 29 28 1
2 33 23 1
2 33 34 1
2 33 35 1
2 33 44 1
2 33 277 1
2 33 278 1
2 33 279 1
2 33 317 1
2 33 331 1
2 33 347 1
2 33 377 1
2 33 392 1
2 33 393 1
2 33 394 1
2 33 395 1
2 33 396 1
2 33 397 1
2 33 398 1
2 33 399 1
2 33 400 1
2 33 401 1
2 33 418 1
2 33 423 1
2 33 424 1
2 33 425 1
2 33 426 1
2 33 427 1
2 33 428 1
2 33 429 1
2 33 430 1
2 33 431 1
2 33 432 1
2 33 433 1
2 33 434 1
2 33 435 1
2 33 436 1
2 33 437 1
2 33 438 1
2 33 439 1
2 33 440 1
2 33 441 1
2 33 442 1
2 33 443 1
2 33 855 1
2 36 33 1
2 36 37 1
2 37 281 1
2 38 37 1
2 39 39 1
2 39 191 1
2 39 378 1
2 39 379 1
2 39 380 1
2 39 381 1
2 39 382 1
2 40 28 1
2 41 28 1
2 42 28 1
2 42 45 1
2 43 28 1
2 44 33 1
2 45 41 1
2 45 42 1
2 45 45 1
2 45 46 1
2 45 47 1
2 45 48 1
2 45 52 1
2 45 53 1
2 45 291 1
2 45 292 1
2 45 296 1
2 45 312 1
2 45 313 1
2 45 347 1
2 46 45 1
2 47 45 1
2 48 45 1
2 51 24 1
2 52 45 1
2 55 28 1
2 56 3 1
2 65 3 1
2 66 3 1
2 67 3 1
2 69 3 1
2 71 3 1
2 71 24 1
2 107 3 1
2 109 3 1
2 277 33 1
2 278 33 1
2 279 33 1
2 281 37 1
2 289 28 1
2 296 45 1
2 299 28 1
2 309 28 1
2 310 28 1
2 311 3 1
2 312 45 1
2 335 28 1
2 346 45 1
2 356 28 1
2 357 28 1
2 361 24 1
2 377 28 1
2 378 1 1
2 384 3 1
2 388 28 1
2 390 37 1
2 405 24 1
2 417 45 1
2 419 45 1
2 420 45 1
2 422 3 1
2 444 3 1
2 631 1 1
2 855 33 1
2 990 28 1
2 991 28 1
2 992 33 1
2 997 22 1
2 998 22 1
2 999 22 1
2 1000 22 1
2 1001 22 1
2 1002 37 1
3 1 11 1
3 1 12 1
3 1 19 1
3 1 128 1
3 1 284 1
3 1 285 1
3 1 293 1
3 1 294 1
3 1 295 1
3 3 407 1
3 4 3 1
3 22 58 1
3 22 279 1
3 22 492 1
3 28 32 1
3 28 50 1
3 30 22 1
3 30 28 1
3 31 22 1
3 31 28 1
3 32 22 1
3 32 28 1
3 33 57 1
3 33 58 1
3 33 59 1
3 39 448 1
3 45 47 1
3 45 48 1
3 45 342 1
3 289 28 1
3 316 22 1
3 316 28 1
3 388 28 1
4 20 3 1
4 22 387 1
4 23 33 1
4 24 24 1
4 45 47 1
4 45 48 1
4 46 45 1
4 47 28 1
4 48 28 1
4 51 24 1
4 55 28 1
4 95 3 1
4 277 33 1
4 289 28 1
4 290 28 1
4 291 28 1
4 983 3 1
4 984 3 1
5 4 3 1
