# Supplementary material for: The Role of Node Heterogeneity in the Coupled Spreading of Epidemics and Awareness
Source: PLoS One. 2016 Aug 12;11(8):e0161037. doi: 10.1371/journal.pone.0161037 (PMC4982672; doi:10.1371/journal.pone.0161037)
Supplement: S1 File — The data sets of Human HIV1 [48, 49] used in this paper. (ZIP) [file pone.0161037.s001.zip › HumanHIV1_Multiplex_Genetic/LICENSE_dbcl-10.txt]

## ODC Database Contents License

The Licensor and You agree as follows: 

### 1.0 Definitions of Capitalised Words

The definitions of the Open Database License (ODbL) 1.0 are incorporated
by reference into the Database Contents License.

### 2.0 Rights granted and Conditions of Use

2.1 Rights granted. The Licensor grants to You a worldwide,
royalty-free, non-exclusive, perpetual, irrevocable copyright license to
do any act that is restricted by copyright over anything within the
Contents, whether in the original medium or any other. These rights
explicitly include commercial use, and do not exclude any field of
endeavour.  These rights include, without limitation, the right to
sublicense the work.

2.2 Conditions of Use. You must comply with the ODbL.

2.3 Relationship to Databases and ODbL. This license does not cover any
Database Rights, Database copyright, or contract over the Contents as
part of the Database. Please see the ODbL covering the Database for more
details about Your rights and obligations.

2.4 Non-assertion of copyright over facts. The Licensor takes the
position that factual information is not covered by copyright. The DbCL
grants you permission for any information having copyright contained in
the Contents.

### 3.0 Warranties, disclaimer, and limitation of liability

3.1 The Contents are licensed by the Licensor "as is" and without any
warranty of any kind, either express or implied, whether of title, of
accuracy, of the presence of absence of errors, of fitness for purpose,
or otherwise. Some jurisdictions do not allow the exclusion of implied
warranties, so this exclusion may not apply to You.

3.2 Subject to any liability that may not be excluded or limited by law,
the Licensor is not liable for, and expressly excludes, all liability
for loss or damage however and whenever caused to anyone by any use
under this License, whether by You or by anyone else, and whether caused
by any fault on the part of the Licensor or not. This exclusion of
liability includes, but is not limited to, any special, incidental,
consequential, punitive, or exemplary damages. This exclusion applies
even if the Licensor has been advised of the possibility of such
damages.

3.3 If liability may not be excluded by law, it is limited to actual and
direct financial loss to the extent it is caused by proved negligence on
the part of the Licensor.
